# Supplementary material for: Impact of statin use on breast cancer recurrence and mortality before and after diagnosis: a systematic review and meta-analysis
Source: Front Oncol. 2023 Dec 18;13:1256747. doi: 10.3389/fonc.2023.1256747 (PMC10757972; doi:10.3389/fonc.2023.1256747)
Supplement: Supplementary file 1 [file DataSheet_1.zip]

Archive with 16 entries (15 files):
- Supplemental materials/
- Supplemental materials/SFig 1.tif
- Supplemental materials/SFig 10.tif
- Supplemental materials/SFig 11.tif
- Supplemental materials/SFig 12.tif
- Supplemental materials/SFig 13.tif
- Supplemental materials/SFig 14.tif
- Supplemental materials/SFig 15.tif
- Supplemental materials/SFig 2.tif
- Supplemental materials/SFig 3.tif
- Supplemental materials/SFig 4.tif
- Supplemental materials/SFig 5.tif
- Supplemental materials/SFig 6.tif
- Supplemental materials/SFig 7.tif
- Supplemental materials/SFig 8.tif
- Supplemental materials/SFig 9.tif
